# Supplementary material for: GhSOC1s Evolve to Respond Differently to the Environmental Cues and Promote Flowering in Partially Independent Ways
Source: Front Plant Sci. 2022 Apr 20;13:882946. doi: 10.3389/fpls.2022.882946 (PMC9067242; doi:10.3389/fpls.2022.882946)
Supplement: Supplementary file 1 [file Data_Sheet_1.xls]

## Sheet: origin data
Fig 4A			Relative expression			Normalization
			repeat1	repeat2	repeat3	repeat1	repeat2	repeat3	average	relative deviation
	GhSOC1-1	Root	0.0102547	0.0106448	0.0104443	12.014	12.471	12.2361	12.2404	0.186591
		Stem	0.0156543	0.0146193	0.0151103	18.34	17.1274	17.7026	17.7234	0.495253
		Leaf	0.0251805	0.0285274	0.0278291	29.5006	33.4216	32.6036	31.8419	1.68895
		Flower	0.0820365	0.0888099	0.0852217	96.111	104.046	99.8426	100	3.24154
		Fiber	0.0547894	0.0544615	0.0546247	64.1892	63.8051	63.9963	63.9968	0.156818
	GhSOC1-2	Root	0.000308904	0.000342733	0.000324501	0.361901	0.401534	0.380173	0.381202	0.0161965
		Stem	0.0110336	0.0101817	0.010582	12.9266	11.9285	12.3974	12.4175	0.407719
		Leaf	0.00348631	0.00393019	0.0038295	4.08443	4.60447	4.4865	4.3918	0.222613
		Flower	0.0218128	0.0196058	0.020621	25.555	22.9695	24.1589	24.2278	1.05668
		Fiber	0.00980347	0.00681764	0.00790497	11.4854	7.98729	9.26117	9.57795	1.44555
	GhSOC1-3	Root	0.000401202	0.000315868	0.000355987	0.470033	0.37006	0.417061	0.419051	0.0408383
		Stem	0.00063216	0.000809699	0.000715444	0.740615	0.948613	0.838187	0.842472	0.0849689
		Leaf	0.000175676	0.000189898	0.000190202	0.205816	0.222478	0.222834	0.217043	0.00793982
		Flower	0.000116571	0.000100055	0.000107998	0.13657	0.117221	0.126526	0.126772	0.00790139
		Fiber	0.000142409	0.000137854	0.000140113	0.166841	0.161505	0.164152	0.164166	0.00217857
Fig 4B	FPKM	pistil	stamen	petal	calycle	torus	log2（1+FPKM）	pistil	stamen	petal	calycle	torus
	GhSOC1-1A	8.6511	7.6797	8.33709	28.4569	1.44138	GhSOC1-1A	3.27069	3.11765	3.22297	4.88053	1.2877
	GhSOC1-1D	2.65744	1.45905	1.52593	4.21839	0	GhSOC1-1D	1.87083	1.2981	1.33681	2.3836	0
	GhSOC1-2A	4.23091	6.41296	0	6.54268	1.73498	GhSOC1-2A	2.38706	2.89005	0	2.91508	1.45153
	GhSOC1-2D	1.86653	3.63529	0	23.2647	0	GhSOC1-2D	1.51931	2.21266	0	4.60079	0
	GhSOC1-3A	0.406179	0	0	0.783632	5.31184	GhSOC1-3A	0.49178	0	0	0.834818	2.65806
	GhSOC1-3D	1.01496	1.14987	0	2.03416	7.69653	GhSOC1-3D	1.01075	1.10425	0	1.6013	3.12044
Fig 4C			Relative expression			Normalization
			repeat1	repeat2	repeat3	repeat1	repeat2	repeat3	average	relative deviation
	GhSOC1-1	3TLS	0.0104107	0.0112171	0.0108064	20.7183	22.3231	21.5058	21.5157	0.655207
		4TLS	0.0380898	0.0425758	0.0402704	75.8025	84.7302	80.1422	80.225	3.6452
		5TLS	0.0541933	0.0464047	0.050148	107.85	92.3501	99.7997	100	6.32945
	GhSOC1-2	3TLS	0.000600947	0.000563396	0.000416011	1.19595	1.12121	0.827904	1.04835	0.15884
		4TLS	0.00361698	0.00436553	0.00446086	7.19815	8.68785	8.87757	8.25452	0.75097
		5TLS	0.00819353	0.00924664	0.011234	16.306	18.4018	22.3568	19.0215	2.50882
	GhSOC1-3	3TLS	0.00015964	0.000118678	0.000137643	0.317699	0.236181	0.273924	0.275935	0.03331
		4TLS	0.000554316	0.000714694	0.000629418	1.10315	1.42231	1.25261	1.25936	0.130387
		5TLS	0.000764755	0.000607716	0.000681729	1.52194	1.20942	1.35671	1.36269	0.127657
Fig 5C			Relative expression			Normalization
			repeat1	repeat2	repeat3	repeat1	repeat2	repeat3	average	relative deviation
	GhSOC1-1	WT	0.00447436	0.00604518	0.0052008	0.100935	0.13637	0.117322	0.118209	0.01448
		#22	3.98681	4.40697	4.19163	89.9367	99.4147	94.557	94.6362	3.86981
		#18	2.97165	3.54992	3.24794	67.036	80.081	73.2688	73.4619	5.32733
		#20	4.2449	4.62362	4.43022	95.7587	104.302	99.9392	100	3.4881
		#29	1.85569	2.07702	1.96324	41.8617	46.8545	44.2878	44.3347	2.03855
	rosette leaf number	Col-0	L18	L20	L22	L29
		11	6	9	7	9
		11	7	9	6	9
		11	7	9	7	8
		11	8	8	6	9
		12	6	7	6	9
		12	7	8	6	8
		12	7	9	7	9
		12	9	8	9	9
		12	9	8	7	9
		13	7	9	8	9
		13	7	8	8	9
		13	8	8	7	8
		14	6	8	7	8
		11	7	9	6	8
		11	7	7	7	8
		11	8	9	7	8
		11	9	7	8	8
		12	7	8	8	9
		12	7	8	7	9
		12	8	7	7	10
		12	6	8	7	10
		12	9	8	7	10
		13	9	8	6	10
		13	8	9	7	10
		13	7	8	6	10
		14	8	7	7	10
	average	12.0769	7.46154	8.11538	6.96154	8.96154
	relative deviation	0.916644	0.969963	0.697629	0.75858	0.75858
Fig 5D			Relative expression			Normalization
			repeat1	repeat2	repeat3	repeat1	repeat2	repeat3	average	relative deviation
	AtLFY	WT	0.00814426	0.00704102	0.00757258	12.1137	10.4728	11.2634	11.2833	0.670067
		#18	0.0656073	0.0688691	0.0672184	97.584	102.436	99.9804	100	1.98069
		#20	0.0557455	0.0516531	0.0536603	82.9157	76.8287	79.8142	79.8529	2.48516
	AtFT	WT	0.098073	0.0960547	0.0970586	78.443	76.8287	77.6317	77.6345	0.659052
		#18	0.0890031	0.0813339	0.0850821	71.1885	65.0543	68.0524	68.0984	2.50449
		#20	0.122004	0.12807	0.125	97.584	102.436	99.9804	100	1.98069
	AtAP1	WT	0.0269023	0.0255875	0.0262366	102.516	97.5053	99.9791	100	2.04549
		#18	0.0190941	0.0186742	0.0201275	72.7612	71.1611	76.6991	73.5405	2.32708
		#20	0.0223702	0.0181039	0.0201243	85.2454	68.988	76.6871	76.9735	6.64013
Fig 6C			Relative expression			Normalization
			repeat1	repeat2	repeat3	repeat1	repeat2	repeat3	average	relative deviation
	GhSOC1-1	CK	0.0277613	0.0261936	0.0269661	102.92	97.1081	99.9718	100	2.3728
		VIGS	0.0073183	0.00608333	0.00516988	27.1313	22.5528	19.1664	22.9502	3.26376
	GhSOC1-2	CK	0.0053228	0.00592735	0.00545191	95.6073	106.466	97.9265	100	4.66934
		VIGS	0.00295099	0.00333948	0.00289567	53.0053	59.9832	52.0116	55	3.5469
	GhSOC1-3	CK	0.00015996	0.000179243	0.000182718	91.945	103.029	105.026	100	5.75383
		VIGS	0.000105314	9.16197e-05	0.000116219	60.5343	52.663	66.8027	60	5.78488
Fig 6D	Branch of first square	CK	VIGS
		7	9
		7	9
		7	9
		7	9
		7	9
		7	9
		8	10
		8	10
		8	10
		8	10
		8	10
		9	11
		9	11
		9	11
		9	11
	average	7.86667	9.86667
	relative deviation	0.805536	0.805536
Fig 6E	Days to square apears	CK	VIGS
		74	77
		74	78
		74	79
		74	79
		74	79
		74	79
		74	79
		74	79
		74	80
		74	80
		74	80
		75	80
		75	81
		75	82
		75	82
	average	74.2667	79.6
	relative deviation	0.442217	1.30639
Fig 6F			Relative expression			Normalization
			repeat1	repeat2	repeat3	repeat1	repeat2	repeat3	average	relative deviation
	GhLFY	CK	0.000124228	0.000140084	0.000145461	90.9488	102.558	106.494	100	6.59879
		VIGS	1.12862e-05	8.07617e-06	9.41705e-06	8.2628	5.91267	6.89435	7.02327	0.963759
	GhFT	CK	0.33379	0.277098	0.304126	109.438	90.8505	99.7119	100	7.59092
		VIGS	0.267551	0.258422	0.260878	87.7203	84.7274	85.5324	85.9934	1.26458
	GhAP1	CK	0.00327633	0.00262762	0.0029341	111.212	89.1923	99.5955	100	8.99416
		VIGS	0.00223934	0.00247355	0.00235645	76.0126	83.9625	79.9876	79.9876	3.24554
Fig 7A			Relative expression			Normalization
			repeat1	repeat2	repeat3	repeat1	repeat2	repeat3	average	relative deviation
	GhSOC1-1	LD	0.00577674	0.00517427	0.00546721	99.0629	88.7314	93.755	93.8498	4.21835
		SD	0.00566984	0.00599443	0.00582987	97.2298	102.796	99.9742	100	2.27249
	GhSOC1-2	LD	0.0144991	0.0130336	0.0137468	105.372	94.7221	99.9055	100	4.34853
		SD	0.0115014	0.0109816	0.0112385	83.5871	79.8091	81.6762	81.6908	1.54239
	GhSOC1-3	LD	0.00168257	0.00150497	0.0015913	105.626	94.4774	99.8964	100	4.5521
		SD	0.00154662	0.00147161	0.00150865	97.0918	92.383	94.7081	94.7276	1.92241
Fig 7B			Relative expression			Normalization
			repeat1	repeat2	repeat3	repeat1	repeat2	repeat3	average	relative deviation
	GhSOC1-1	18°c	0.0131407	0.0128804	0.0130099	47.7251	46.7797	47.2501	47.2516	0.385937
		28°c	0.00577674	0.00517427	0.00546721	20.9803	18.7922	19.8561	19.8762	0.893394
		35°c	0.0312257	0.0240008	0.0273759	113.407	87.1674	99.4254	100	10.72
	GhSOC1-2	18°c	0.019096	0.0203729	0.0197241	49.658	52.9785	51.2914	51.3093	1.35566
		28°c	0.0144991	0.0130336	0.0137468	37.704	33.8931	35.7478	35.7817	1.55597
		35°c	0.0446327	0.0325921	0.0381402	116.065	84.7538	99.1813	100	12.7958
	GhSOC1-3	18°c	0.00141599	0.00168148	0.00154303	77.9309	92.5428	84.9232	85.1323	5.9671
		28°c	0.00168257	0.00150497	0.0015913	92.6027	82.8285	87.5794	87.6702	3.99084
		35°c	0.00209179	0.00157739	0.00178174	115.125	86.8143	98.0607	100	11.6389
Fig 7C			Relative expression			Normalization
			repeat1	repeat2	repeat3	repeat1	repeat2	repeat3	average	relative deviation
	GhSOC1-1	SD-3TLS	0.14478	0.156041	0.150305	15.0467	16.2171	15.6209	15.6282	0.477824
		SD-5TLS	0.90421	1.02138	0.961012	93.973	106.151	99.8764	100	4.97226
		LD-3TLS	0.420902	0.553076	0.482484	43.7436	57.4803	50.1437	50.4559	5.61229
		LD-5TLS	0.720445	0.692831	0.706503	74.8746	72.0048	73.4257	73.435	1.17161
	GhSOC1-2	SD-3TLS	0.0819636	0.0608428	0.070618	12.4565	9.24667	10.7323	10.8118	1.31163
		SD-5TLS	0.17072	0.216898	0.192429	25.9455	32.9633	29.2446	29.3845	2.86673
		LD-3TLS	0.235213	0.205813	0.220022	35.7468	31.2787	33.4382	33.4879	1.82442
		LD-5TLS	0.601563	0.716093	0.656335	91.4234	108.829	99.7474	100	7.10817
	GhSOC1-3	SD-3TLS	0.0105464	0.00862169	0.00953563	7.29952	5.96734	6.5999	6.62225	0.544091
		SD-5TLS	0.0484796	0.0647434	0.0560244	33.5543	44.8109	38.7762	39.0471	4.5995
		LD-3TLS	0.0231872	0.0276085	0.0253015	16.0486	19.1087	17.5119	17.5564	1.2497
		LD-5TLS	0.153015	0.136112	0.144317	105.907	94.2074	99.8859	100	4.77688
Fig 7D			Relative expression			Normalization
			repeat1	repeat2	repeat3	repeat1	repeat2	repeat3	average	relative deviation
	GhSOC1-1	18°c-3TLS	0.0675533	0.0887705	0.0774386	61.1353	80.3367	70.0814	70.5178	7.84502
		18°c-5TLS	0.120013	0.101249	0.110232	108.611	91.6298	99.7596	100	6.93445
		22°c-3TLS	0.0839757	0.083401	0.0795404	75.9974	75.4773	71.9835	74.4861	1.78228
		22°c-5TLS	0.0841183	0.0860846	0.0850958	76.1264	77.906	77.0111	77.0145	0.726502
		28°c-3TLS	0.038141	0.04017	0.0391423	34.5173	36.3535	35.4235	35.4315	0.749639
		28°c-5TLS	0.113488	0.112896	0.101738	102.706	102.17	92.0725	98.983	4.89139
		35°c-3TLS	0.0144827	0.0135776	0.0140229	13.1068	12.2876	12.6906	12.695	0.334426
		35°c-5TLS	0.02063	0.0216962	0.0211563	18.67	19.6349	19.1463	19.1504	0.39393
	GhSOC1-2	18°c-3TLS	0.65711	0.666476	0.661776	62.425	63.3148	62.8683	62.8693	0.363248
		18°c-5TLS	1.13721	0.970271	1.05043	108.035	92.1751	99.7903	100	6.4763
		22°c-3TLS	0.111449	0.103289	0.100753	10.5876	9.81242	9.57143	9.99049	0.433548
		22°c-5TLS	0.173659	0.159179	0.166262	16.4975	15.1219	15.7947	15.8047	0.561641
		28°c-3TLS	0.0671132	0.0652538	0.066177	6.3757	6.19907	6.28677	6.28718	0.0721115
		28°c-5TLS	0.444539	0.442246	0.443391	42.2309	42.0131	42.1219	42.1219	0.0889152
		35°c-3TLS	0.0197969	0.0255678	0.0224981	1.88069	2.42892	2.1373	2.14897	0.223966
		35°c-5TLS	0.0517313	0.040663	0.0481092	4.91444	3.86296	4.57035	4.44925	0.437724
	GhSOC1-3	18°c-3TLS	0.0177177	0.0178211	0.0177693	53.8455	54.1598	54.0024	54.0026	0.0741657
		18°c-5TLS	0.0351242	0.030734	0.0328559	106.745	93.4031	99.8516	100	5.44796
		22°c-3TLS	0.0212183	0.0211697	0.021134	64.484	64.3365	64.2279	64.3495	0.104935
		22°c-5TLS	0.0274594	0.0307974	0.0290805	83.4514	93.5957	88.3781	88.475	4.14197
		28°c-3TLS	0.0107285	0.0104963	0.0106118	32.6049	31.8991	32.2501	32.2513	0.288136
		28°c-5TLS	0.0191785	0.0203078	0.0197351	58.2851	61.717	59.9765	59.9929	1.40111
		35°c-3TLS	0.0032164	0.00386066	0.00356988	9.77488	11.7328	10.8491	10.7856	0.800594
		35°c-5TLS	0.00432523	0.00353302	0.00390911	13.1447	10.7371	11.8801	11.9206	0.983316

## Sheet: Fig.3
Gene name	Start	Stop	Cis-acting element name	Annotation
GhSOC1-1A	-2000	-1986	Box 4	part of a conserved DNA module involved in light responsiveness
GhSOC1-1A	-1971	-1951	G-Box	cis-acting regulatory element involved in light responsiveness
GhSOC1-1A	-1970	-1950	ABRE	cis-acting element involved in the abscisic acid responsiveness
GhSOC1-1A	-1939	-1919	GT1-motif	light responsive element
GhSOC1-1A	-1851	-1831	TCA-element	cis-acting element involved in salicylic acid responsiveness
GhSOC1-1A	-1816	-1796	GT1-motif	light responsive element
GhSOC1-1A	-1739	-1729	CArG-box	MADS-box–binding site
GhSOC1-1A	-1713	-1693	LTR	cis-acting element involved in low-temperature responsiveness
GhSOC1-1A	-1510	-1500	CArG-box	MADS-box–binding site
GhSOC1-1A	-1485	-1465	TGA-element	auxin-responsive element
GhSOC1-1A	-1316	-1296	GT1-motif	light responsive element
GhSOC1-1A	-1289	-1269	GT1-motif	light responsive element
GhSOC1-1A	-1288	-1268	GT1-motif	light responsive element
GhSOC1-1A	-1229	-1209	ABRE	cis-acting element involved in the abscisic acid responsiveness
GhSOC1-1A	-1227	-1207	TGACG-motif	cis-acting regulatory element involved in the MeJA-responsiveness
GhSOC1-1A	-802	-782	ABRE	cis-acting element involved in the abscisic acid responsiveness
GhSOC1-1A	-800	-780	ABRE	cis-acting element involved in the abscisic acid responsiveness
GhSOC1-1A	-799	-779	ABRE	cis-acting element involved in the abscisic acid responsiveness
GhSOC1-1A	-742	-722	ABRE	cis-acting element involved in the abscisic acid responsiveness
GhSOC1-1A	-740	-720	TGACG-motif	cis-acting regulatory element involved in the MeJA-responsiveness
GhSOC1-1A	-458	-438	GT1-motif	light responsive element
GhSOC1-1A	-446	-426	TC-rich repeats	cis-acting element involved in defense and stress responsiveness
GhSOC1-1A	-393	-383	CArG-box	MADS-box–binding site
GhSOC1-1A	-313	-303	CArG-box	MADS-box–binding site
GhSOC1-1A	-265	-245	GT1-motif	light responsive element
GhSOC1-1A	298	304	GT1-motif	light responsive element
GhSOC1-1A	366	372	Box 4	part of a conserved DNA module involved in light responsiveness
GhSOC1-1A	382	391	TCA-element	cis-acting element involved in salicylic acid responsiveness
GhSOC1-1A	415	425	GATA-motif	part of a light responsive element
GhSOC1-1A	451	462	MBSI	MYB binding site involved in flavonoid biosynthetic genes regulation
GhSOC1-1A	458	464	GT1-motif	light responsive element
GhSOC1-1A	552	562	GATA-motif	part of a light responsive element
GhSOC1-1A	741	748	GARE-motif	gibberellin-responsive element
GhSOC1-1A	789	796	P-box	gibberellin-responsive element
GhSOC1-1A	887	897	GATA-motif	part of a light responsive element
GhSOC1-1A	926	933	P-box	gibberellin-responsive element
GhSOC1-1A	1142	1148	LTR	cis-acting element involved in low-temperature responsiveness
GhSOC1-1A	1158	1164	Box 4	part of a conserved DNA module involved in light responsiveness
GhSOC1-1A	1167	1174	GT1-motif	light responsive element
GhSOC1-1A	1168	1174	GT1-motif	light responsive element
GhSOC1-1A	1184	1191	GT1-motif	light responsive element
GhSOC1-1A	1198	1204	GT1-motif	light responsive element
GhSOC1-1A	1206	1212	Box 4	part of a conserved DNA module involved in light responsiveness
GhSOC1-1A	1225	1232	GT1-motif	light responsive element
GhSOC1-1A	1248	1254	GT1-motif	light responsive element
GhSOC1-1A	1255	1262	GT1-motif	light responsive element
GhSOC1-1A	1279	1285	GT1-motif	light responsive element
GhSOC1-1A	1281	1287	GT1-motif	light responsive element
GhSOC1-1A	1283	1290	MRE	MYB binding site involved in light responsiveness
GhSOC1-1A	1289	1295	Box 4	part of a conserved DNA module involved in light responsiveness
GhSOC1-1A	1341	1348	GT1-motif	light responsive element
GhSOC1-1A	1363	1369	Box 4	part of a conserved DNA module involved in light responsiveness
GhSOC1-1A	1374	1380	GT1-motif	light responsive element
GhSOC1-1A	1441	1447	LTR	cis-acting element involved in low-temperature responsiveness
GhSOC1-1A	1445	1452	GT1-motif	light responsive element
GhSOC1-1A	1454	1460	GT1-motif	light responsive element
GhSOC1-1A	1456	1462	GT1-motif	light responsive element
GhSOC1-1A	1510	1516	LTR	cis-acting element involved in low-temperature responsiveness
GhSOC1-1A	1524	1533	GATA-motif	part of a light responsive element
GhSOC1-1A	1526	1532	GT1-motif	light responsive element
GhSOC1-1A	1547	1554	GT1-motif	light responsive element
GhSOC1-1A	1576	1582	GT1-motif	light responsive element
GhSOC1-1A	1578	1584	GT1-motif	light responsive element
GhSOC1-1A	1677	1684	GATA-motif	part of a light responsive element
GhSOC1-1A	1813	1819	Box 4	part of a conserved DNA module involved in light responsiveness
GhSOC1-1A	1836	1844	AE-box	part of a module for light response
GhSOC1-1A	1900	1909	TCA-element	cis-acting element involved in salicylic acid responsiveness
GhSOC1-1A	2032	2038	GT1-motif	light responsive element
GhSOC1-1A	2076	2082	TCT-motif	part of a light responsive element
GhSOC1-1A	2160	2165	TGACG-motif	cis-acting regulatory element involved in the MeJA-responsiveness
GhSOC1-1A	2507	2513	GT1-motif	light responsive element
GhSOC1-1A	2577	2584	P-box	gibberellin-responsive element
GhSOC1-1A	2609	2616	P-box	gibberellin-responsive element
GhSOC1-1A	2709	2719	CArG-box	MADS-box–binding site
GhSOC1-1A	3106	3112	Box 4	part of a conserved DNA module involved in light responsiveness
GhSOC1-1A	3121	3130	circadian	cis-acting regulatory element involved in circadian control
GhSOC1-1A	3399	3405	G-Box	cis-acting regulatory element involved in light responsiveness
GhSOC1-1A	3400	3405	ABRE	cis-acting element involved in the abscisic acid responsiveness
GhSOC1-1A	3511	3517	TCT-motif	part of a light responsive element
GhSOC1-1A	3529	3538	Gap-box	part of a light responsive element
GhSOC1-1A	3749	3756	MRE	MYB binding site involved in light responsiveness
GhSOC1-1A	3877	3890	AT1-motif	part of a light responsive module
GhSOC1-1A	3900	3906	Box 4	part of a conserved DNA module involved in light responsiveness
GhSOC1-1A	4091	4101	GATA-motif	part of a light responsive element
GhSOC1-1A	4331	4337	LTR	cis-acting element involved in low-temperature responsiveness
GhSOC1-1A	4437	4443	Box 4	part of a conserved DNA module involved in light responsiveness
GhSOC1-1A	4615	4620	TGACG-motif	cis-acting regulatory element involved in the MeJA-responsiveness
GhSOC1-1D	-1960	-1940	GATA-motif	part of a light responsive element
GhSOC1-1D	-1903	-1883	Box 4	part of a conserved DNA module involved in light responsiveness
GhSOC1-1D	-1853	-1833	TGACG-motif	cis-acting regulatory element involved in the MeJA-responsiveness
GhSOC1-1D	-1698	-1688	CArG-box	MADS-box–binding site
GhSOC1-1D	-1562	-1542	Box 4	part of a conserved DNA module involved in light responsiveness
GhSOC1-1D	-1496	-1476	ATCT-motif	part of a conserved DNA module involved in light responsiveness
GhSOC1-1D	-1229	-1209	GT1-motif	light responsive element
GhSOC1-1D	-1178	-1158	GT1-motif	light responsive element
GhSOC1-1D	-1142	-1122	G-Box	cis-acting regulatory element involved in light responsiveness
GhSOC1-1D	-826	-816	CArG-box	MADS-box–binding site
GhSOC1-1D	-754	-734	ABRE	cis-acting element involved in the abscisic acid responsiveness
GhSOC1-1D	-752	-732	ABRE	cis-acting element involved in the abscisic acid responsiveness
GhSOC1-1D	-751	-731	ABRE	cis-acting element involved in the abscisic acid responsiveness
GhSOC1-1D	-694	-674	ABRE	cis-acting element involved in the abscisic acid responsiveness
GhSOC1-1D	-692	-672	TGACG-motif	cis-acting regulatory element involved in the MeJA-responsiveness
GhSOC1-1D	-563	-553	CArG-box	MADS-box–binding site
GhSOC1-1D	-523	-503	AT1-motif	part of a light responsive module
GhSOC1-1D	-427	-407	GT1-motif	light responsive element
GhSOC1-1D	-415	-395	TC-rich repeats	cis-acting element involved in defense and stress responsiveness
GhSOC1-1D	-367	-357	CArG-box	MADS-box–binding site
GhSOC1-1D	-345	-335	CArG-box	MADS-box–binding site
GhSOC1-1D	-257	-237	GT1-motif	light responsive element
GhSOC1-1D	298	304	GT1-motif	light responsive element
GhSOC1-1D	366	372	Box 4	part of a conserved DNA module involved in light responsiveness
GhSOC1-1D	382	391	TCA-element	cis-acting element involved in salicylic acid responsiveness
GhSOC1-1D	415	425	GATA-motif	part of a light responsive element
GhSOC1-1D	451	462	MBSI	MYB binding site involved in flavonoid biosynthetic genes regulation
GhSOC1-1D	458	464	GT1-motif	light responsive element
GhSOC1-1D	552	562	GATA-motif	part of a light responsive element
GhSOC1-1D	695	702	GATA-motif	part of a light responsive element
GhSOC1-1D	742	749	GARE-motif	gibberellin-responsive element
GhSOC1-1D	790	797	P-box	gibberellin-responsive element
GhSOC1-1D	809	815	MBS	MYB binding site involved in drought-inducibility
GhSOC1-1D	896	902	Box 4	part of a conserved DNA module involved in light responsiveness
GhSOC1-1D	927	934	P-box	gibberellin-responsive element
GhSOC1-1D	1303	1313	CArG-box	MADS-box–binding site
GhSOC1-1D	1330	1336	Box 4	part of a conserved DNA module involved in light responsiveness
GhSOC1-1D	1353	1361	AE-box	part of a module for light response
GhSOC1-1D	1696	1703	GATA-motif	part of a light responsive element
GhSOC1-1D	1704	1710	GT1-motif	light responsive element
GhSOC1-1D	1806	1813	P-box	gibberellin-responsive element
GhSOC1-1D	1898	1906	AE-box	part of a module for light response
GhSOC1-1D	1906	1916	CArG-box	MADS-box–binding site
GhSOC1-1D	2303	2309	Box 4	part of a conserved DNA module involved in light responsiveness
GhSOC1-1D	2314	2323	circadian	cis-acting regulatory element involved in circadian control
GhSOC1-1D	2382	2388	G-box	cis-acting regulatory element involved in light responsiveness
GhSOC1-1D	2735	2741	TCT-motif	part of a light responsive element
GhSOC1-1D	2848	2857	ATCT-motif	part of a conserved DNA module involved in light responsiveness
GhSOC1-1D	2992	2999	MRE	MYB binding site involved in light responsiveness
GhSOC1-1D	3239	3252	AT1-motif	part of a light responsive module
GhSOC1-1D	3307	3317	GATA-motif	part of a light responsive element
GhSOC1-1D	3521	3529	ATC-motif	part of a conserved DNA module involved in light responsiveness
GhSOC1-1D	3673	3679	Box 4	part of a conserved DNA module involved in light responsiveness
GhSOC1-2A	-1977	-1967	CArG-box	MADS-box–binding site
GhSOC1-2A	-1969	-1949	TCT-motif	part of a light responsive element
GhSOC1-2A	-1886	-1866	Box 4	part of a conserved DNA module involved in light responsiveness
GhSOC1-2A	-1862	-1842	Box 4	part of a conserved DNA module involved in light responsiveness
GhSOC1-2A	-1855	-1835	LTR	cis-acting element involved in low-temperature responsiveness
GhSOC1-2A	-1694	-1674	Box 4	part of a conserved DNA module involved in light responsiveness
GhSOC1-2A	-1646	-1626	Box 4	part of a conserved DNA module involved in light responsiveness
GhSOC1-2A	-1560	-1540	ABRE	cis-acting element involved in the abscisic acid responsiveness
GhSOC1-2A	-1559	-1539	ABRE	cis-acting element involved in the abscisic acid responsiveness
GhSOC1-2A	-1524	-1504	Box 4	part of a conserved DNA module involved in light responsiveness
GhSOC1-2A	-1457	-1437	MRE	MYB binding site involved in light responsiveness
GhSOC1-2A	-1428	-1408	TCA-element	cis-acting element involved in salicylic acid responsiveness
GhSOC1-2A	-1329	-1309	P-box	gibberellin-responsive element
GhSOC1-2A	-1156	-1136	TCT-motif	part of a light responsive element
GhSOC1-2A	-1016	-1006	CArG-box	MADS-box–binding site
GhSOC1-2A	-971	-961	CArG-box	MADS-box–binding site
GhSOC1-2A	-964	-944	MRE	MYB binding site involved in light responsiveness
GhSOC1-2A	-793	-773	P-box	gibberellin-responsive element
GhSOC1-2A	-637	-617	TCA-element	cis-acting element involved in salicylic acid responsiveness
GhSOC1-2A	-627	-607	AE-box	part of a module for light response
GhSOC1-2A	-579	-559	ABRE	cis-acting element involved in the abscisic acid responsiveness
GhSOC1-2A	-445	-425	TC-rich repeats	cis-acting element involved in defense and stress responsiveness
GhSOC1-2A	-302	-292	CArG-box	MADS-box–binding site
GhSOC1-2A	-223	-203	I-box	part of a light responsive element
GhSOC1-2A	433	439	Box 4	part of a conserved DNA module involved in light responsiveness
GhSOC1-2A	497	507	GATA-motif	part of a light responsive element
GhSOC1-2A	505	511	Box 4	part of a conserved DNA module involved in light responsiveness
GhSOC1-2A	512	518	TCT-motif	part of a light responsive element
GhSOC1-2A	571	576	TGACG-motif	cis-acting regulatory element involved in the MeJA-responsiveness
GhSOC1-2A	846	856	circadian	cis-acting regulatory element involved in circadian control
GhSOC1-2A	853	861	AE-box	part of a module for light response
GhSOC1-2A	1052	1062	CArG-box	MADS-box–binding site
GhSOC1-2A	1075	1084	GATA-motif	part of a light responsive element
GhSOC1-2A	1532	1537	ABRE	cis-acting element involved in the abscisic acid responsiveness
GhSOC1-2A	1532	1538	G-Box	cis-acting regulatory element involved in light responsiveness
GhSOC1-2A	1571	1577	MBS	MYB binding site involved in drought-inducibility
GhSOC1-2D	-1881	-1871	CArG-box	MADS-box–binding site
GhSOC1-2D	-1843	-1823	Box 4	part of a conserved DNA module involved in light responsiveness
GhSOC1-2D	-1819	-1799	Box 4	part of a conserved DNA module involved in light responsiveness
GhSOC1-2D	-1812	-1792	LTR	cis-acting element involved in low-temperature responsiveness
GhSOC1-2D	-1607	-1587	Box 4	part of a conserved DNA module involved in light responsiveness
GhSOC1-2D	-1569	-1549	AT1-motif	part of a light responsive module
GhSOC1-2D	-1510	-1490	Box 4	part of a conserved DNA module involved in light responsiveness
GhSOC1-2D	-1275	-1255	TGA-element	auxin-responsive element
GhSOC1-2D	-1153	-1133	TCT-motif	part of a light responsive element
GhSOC1-2D	-1013	-1003	CArG-box	MADS-box–binding site
GhSOC1-2D	-961	-941	MRE	MYB binding site involved in light responsiveness
GhSOC1-2D	-904	-894	CArG-box	MADS-box–binding site
GhSOC1-2D	-798	-778	P-box	gibberellin-responsive element
GhSOC1-2D	-631	-611	AE-box	part of a module for light response
GhSOC1-2D	430	436	Box 4	part of a conserved DNA module involved in light responsiveness
GhSOC1-2D	494	504	GATA-motif	part of a light responsive element
GhSOC1-2D	502	508	Box 4	part of a conserved DNA module involved in light responsiveness
GhSOC1-2D	509	515	TCT-motif	part of a light responsive element
GhSOC1-2D	844	854	circadian	cis-acting regulatory element involved in circadian control
GhSOC1-2D	1015	1020	TGACG-motif	cis-acting regulatory element involved in the MeJA-responsiveness
GhSOC1-2D	1050	1060	CArG-box	MADS-box–binding site
GhSOC1-2D	1569	1575	MBS	MYB binding site involved in drought-inducibility
GhSOC1-3A	-1835	-1825	CArG-box	MADS-box–binding site
GhSOC1-3A	-1770	-1750	Box 4	part of a conserved DNA module involved in light responsiveness
GhSOC1-3A	-1708	-1688	GT1-motif	light responsive element
GhSOC1-3A	-1684	-1664	Box 4	part of a conserved DNA module involved in light responsiveness
GhSOC1-3A	-1678	-1658	Box 4	part of a conserved DNA module involved in light responsiveness
GhSOC1-3A	-1611	-1591	LTR	cis-acting element involved in low-temperature responsiveness
GhSOC1-3A	-1466	-1446	chs-CMA1a	part of a light responsive element
GhSOC1-3A	-1403	-1383	Box 4	part of a conserved DNA module involved in light responsiveness
GhSOC1-3A	-1320	-1300	MBSI	MYB binding site involved in flavonoid biosynthetic genes regulation
GhSOC1-3A	-1168	-1148	TCT-motif	part of a light responsive element
GhSOC1-3A	-1108	-1098	CArG-box	MADS-box–binding site
GhSOC1-3A	-1107	-1097	CArG-box	MADS-box–binding site
GhSOC1-3A	-1075	-1055	AT1-motif	part of a light responsive module
GhSOC1-3A	-1041	-1021	MRE	MYB binding site involved in light responsiveness
GhSOC1-3A	-1004	-984	GATA-motif	part of a light responsive element
GhSOC1-3A	-978	-968	CArG-box
GhSOC1-3A	-956	-936	TCA-element	cis-acting element involved in salicylic acid responsiveness
GhSOC1-3A	-800	-780	P-box	gibberellin-responsive element
GhSOC1-3A	-783	-773	CArG-box	MADS-box–binding site
GhSOC1-3A	-756	-736	Box 4	part of a conserved DNA module involved in light responsiveness
GhSOC1-3A	-613	-593	3-AF1 binding site	light responsive element
GhSOC1-3A	-549	-529	TGA-element	auxin-responsive element
GhSOC1-3A	-498	-488	CArG-box	MADS-box–binding site
GhSOC1-3A	-445	-435	CArG-box	MADS-box–binding site
GhSOC1-3A	-318	-298	LTR	cis-acting element involved in low-temperature responsiveness
GhSOC1-3A	-257	-237	TCT-motif	part of a light responsive element
GhSOC1-3A	-194	-174	TCT-motif	part of a light responsive element
GhSOC1-3A	220	226	Box 4	part of a conserved DNA module involved in light responsiveness
GhSOC1-3A	832	838	Box 4	part of a conserved DNA module involved in light responsiveness
GhSOC1-3A	1180	1189	GATA-motif	part of a light responsive element
GhSOC1-3D	-1579	-1559	Box 4	part of a conserved DNA module involved in light responsiveness
GhSOC1-3D	-1510	-1490	Box 4	part of a conserved DNA module involved in light responsiveness
GhSOC1-3D	-1274	-1264	CArG-box	MADS-box–binding site
GhSOC1-3D	-1147	-1127	TCT-motif	part of a light responsive element
GhSOC1-3D	-1088	-1078	CArG-box	MADS-box–binding site
GhSOC1-3D	-1087	-1077	CArG-box	MADS-box–binding site
GhSOC1-3D	-1030	-1010	MRE	MYB binding site involved in light responsiveness
GhSOC1-3D	-993	-973	GATA-motif	part of a light responsive element
GhSOC1-3D	-795	-775	P-box	gibberellin-responsive element
GhSOC1-3D	-751	-731	Box 4	part of a conserved DNA module involved in light responsiveness
GhSOC1-3D	-597	-577	TCA-element	cis-acting element involved in salicylic acid responsiveness
GhSOC1-3D	-528	-508	CAT-box	cis-acting regulatory element related to meristem expression
GhSOC1-3D	-510	-500	CArG-box	MADS-box–binding site
GhSOC1-3D	-458	-448	CArG-box	MADS-box–binding site
GhSOC1-3D	-447	-427	circadian	cis-acting regulatory element involved in circadian control
GhSOC1-3D	-331	-311	LTR	cis-acting element involved in low-temperature responsiveness
GhSOC1-3D	-270	-250	TCT-motif	part of a light responsive element
GhSOC1-3D	-195	-175	TCT-motif	part of a light responsive element
GhSOC1-3D	219	225	Box 4	part of a conserved DNA module involved in light responsiveness
GhSOC1-3D	577	584	TCCC-motif	part of a light responsive element
GhSOC1-3D	998	1009	AAAC-motif	light responsive element
GhSOC1-3D	1148	1157	GATA-motif	part of a light responsive element
