# Supplementary material for: GhSOC1s Evolve to Respond Differently to the Environmental Cues and Promote Flowering in Partially Independent Ways
Source: Front Plant Sci. 2022 Apr 20;13:882946. doi: 10.3389/fpls.2022.882946 (PMC9067242; doi:10.3389/fpls.2022.882946)
Supplement: Supplementary file 2 [file Data_Sheet_2.xls]

## Sheet: Table 1
Table 1 Identification of SOC1 genes in diploid and tetraploid cotton
	Gene name	Gene ID (HAU)	Gene ID	Identity(%)
			(BGI/Chr/WHU)	(BGI/Chr/WHU)
G.arboreum	GaSOC1-1	Garb_11G000880.1	Cotton_A_07550	100
			Ga11G4040	100
			Gar11G00930	97.54
	GaSOC1-2	Garb_11G009200.1	Cotton_A_10950	100
			Ga11G3189	100
			Gar11G09150	72.15
	GaSOC1-3	Garb_12G013880.1	Cotton_A_03373	85.97
			Ga12G1891	100
			Gar12G13930	97.74
	Gene name	Gene ID (JGI)	Gene ID	Identity(%)
			(HAU/NSF)	(HAU/NSF)
G.raimondii	GrSOC1-1	Gorai.007G009800.1	Grai_11G038870.1	100
			D5.v1.pred_00008678	86.78
	GrSOC1-2	Gorai.007G093800.18	/	/
			/	/
	GrSOC1-3	Gorai.008G115200.2	Grai_12G013640.1	97.74
			D5.v1.pred_00017320	88.51
	Gene name	Gene ID (HEBAU)	Gene ID	Identity(%)
			(NAU/HAU/JGI/CRI/ZJU)	(NAU/HAU/JGI/CRI/ZJU)
G. hirsutum	GhSOC1-1A	GhM_A11G0098.1	Gh_A11G0077.1	100
			Ghir_A11G000880.1	80.3
			Gohir.A11G008900.1	100
			Gh_A11G007600.1	100
			GH_A11G0083.1	100
	GhSOC1-1D	GhM_D11G0103.1	Gh_D11G0082.1	100
			Ghir_D11G000930.1	100
			Gohir.D11G008200.1	100
			Gh_D11G008300.1	100
			GH_D11G0089.1	100
	GhSOC1-2A	GhM_A11G0964.1	Gh_A11G0755.1	99.1
			Ghir_A11G009010.1	100
			Gohir.A11G083700.1	100
			Gh_A11G089900.1	100
			GH_A11G0861.1	100
	GhSOC1-2D	GhM_D11G0978.1	Gh_D11G0883.1	96.9
			Ghir_D11G008980.1	70.32
			Gohir.D11G087800.1	91.63
			Gh_D11G090600.1	91.63
			GH_D11G0898.1	91.63
	GhSOC1-3A	GhM_A12G1365.1	Gh_A12G0936.1	100
			Ghir_A12G011090.1	94.14
			Gohir.A12G102700.1	100
			Gh_A12G118900.1	100
			GH_A12G2444.1	51.8
	GhSOC1-3D	GhM_D12G1304.1	Gh_D12G1027.1	84.75
			Ghir_D12G011260.1	100
			Gohir.D12G105900.1	100
			Gh_D12G118800.1	100
			GH_D12G2456.1	51.61
	Gene name	Gene ID (HAU)	Gene ID (HEBAU/ZJU)	Identity(%)(HEBAU/ZJU)
G. barbadense	GbSOC1-1A	Gbar_A11G000460.1	/	/
			GB_A11G0087	38.73
	GbSOC1-1D	Gbar_D11G000840.1	GbM_D11G0094.1	100
			GB_D11G0086	100
	GbSOC1-2A	Gbar_A11G008600.1	GbM_A11G0974.1	100
			GB_A11G0879	99.1
	GbSOC1-2D	Gbar_D11G009130.1	GbM_D11G0977.1	72.8
			GB_D11G0908	71.82
	GbSOC1-3A	Gbar_A12G011120.1	GbM_A12G1285.1	100
			GB_A12G1250	94.57
	GbSOC1-3D	Gbar_D12G011220.1	GbM_D12G1252.1	100
			GB_D12G1234	100

## Sheet: Table 2
Table 2 Information on SOC1 protein sequences used in this study.
Gene name	Species	Gene ID in TAIR/ Genebank/Article
AtSOC1	Arabidopsis thaliana	AT2G45660
AcSOC1e	Actinidia chinensis	KP407151
AcSOC1f	Actinidia chinensis	KP407152
AcSOC1g	Actinidia chinensis	KP407153
AcSOC1i	Actinidia chinensis	KP407155
LsSOC1	Lactuca sativa	XP_023764337.1
VvMADS8	Vitis vinifera	DQ504309
FvSOC1	Fragaria vesca	FJ531999
FaSOC1	Fragaria x ananassa	JQ663534
MtSOC1a	Medicago truncatula	XP_003623808.2
MtSOC1b	Medicago truncatula	XP_013444986.2
MtSOC1c	Medicago truncatula	XP_013444984.1
GmGAL1	Glycine max	DQ355801
DoSOC1	Orchidaceae	KC121576.1
OsSOC1	Oryza sativa	AB003328
TcSOC1a	Theobroma cacao	LOC18614250
TcSOC1b	Theobroma cacao	LOC18605465
SbMADS13	Sorghum bicolor	XM_002451301
SbMADS2	Sorghum bicolor	XM_002465598
SbMADS6	Sorghum bicolor	XM_002465916
ZmMADS35	Zea mays	NM_001111682
BrMADS022	Brassica rapa	NP_001288813.1
BrMADS023	Brassica rapa	XP_009142352.1
BrMADS039	Brassica rapa	XP_009143158.1
NnSOC1a	Nelumbo nucifera	XP_010255589.1
NnSOC1b	Nelumbo nucifera	XP_010272601.1
MaMADS78	Musa nana Lour.	XP_018677966.1
MaMADS74	Musa nana Lour.	XP_009384512.1
MaMADS35	Musa nana Lour.	XP_009400478.1
TaAGL20	Triticum aestivum	ABF57922.1
SsSOC1a	Saccharum spontaneum	(Fatima et al., 2020)
SsSOC1b	Saccharum spontaneum	(Fatima et al., 2020)

## Sheet: Table 3
Table 3 Primer sequences used in this study
Primer name	Primer sequence	Purpose
GhHIS-RT-F	TCAAGACTGATTTGCGTTTCCA	qRT-PCR
GhHIS-RT-R	GCGCAAAGGTTGGTGTCTTC
GhSOC1-1-RT-F	AGAGGTTGAAAACCAGCTTGAACGC
GhSOC1-1-RT-R	CTCCGCGTTCTGCTGGC
GhSOC1-2-RT-F	GAAAGGAGCGTAACCCGCG
GhSOC1-2-RT-R	CCTTTCCCTGGCAACAGACCGT
GhSOC1-3-RT-F	TATAGGCGGCATACAAAGGATAACGAAA
GhSOC1-3-RT-R	TTCCATGATTTTGTTCCACACTGAGAC
GhFT-RT-F	GGGATGATCTGAGGACCTTCT
GhFT-RT-R	CACCAGTTGTGGCTGGAATA
GhLFY-RT-F	AATTCGAGGGTGGTGATGAT
GhLFY-RT-R	CTCCGTTACGATGAAAGGGT
GhAP1-RT-F	GGAGCAAAACACCATGCTAGC
GhAP1-RT-R	TCCCAAATGGCATGAGTAAATAG
AtFT-RT-F	CTTGGCAGGCAAACAGTGTATGCAC
AtFT-RT-R	GCCACTCTCCCTCTGACAATTGTAGA
AtLFY-RT-F	ATCGCTTGTCGTCA TGGCTG
AtLFY-RT-R	GCAACCGCATTGTTCCGCTC
AtAP1-F	CATGGGTGGTCTGTATCAAGAAGAT
AtAP1-R	CATGCGGCGAAGCAGCCAAGGTT
GhSOC1-1-GFP-F	TTctgcagTCTGAGCCCAACTAGAAGAACC	subcellular localization
GhSOC1-1-GFP-R	TTactagtGGAACAGCGGTTTTCCGGC
GhSOC1-1-OE-F	TTctgcagTCTGAGCCCAACTAGAAGAACC	Construction of overexpression vector
GhSOC1-1-OE-R	TTggatccAGACCTGCCTGTTAGGAACAG
GhSOC1-1-VIGS-F	CCgaattcATACACACAGCAACTAAGGC	Construction of VIGS vector
GhSOC1-1-VIGS-R	ggatccCGTACAAGCAAGCATTATTCC
35Spro	CCCACTATCCTTCGCAAGACCCTTC	Detection of positive lines
Pgp2	CCTTATCGGGAAACTACTCACAC

## Sheet: Table 4
Table 4 Characteristics of SOC1 genes in G. hirsutum
Gene name	CDS length(bp)	Genome length(bp)	Protein length(aa)	MW/kDa	Isoelectric Point
GhSOC1-1A	597	6342	198	23.235	9.3
GhSOC1-1D	597	5552	198	23.2	9.33
GhSOC1-2A	666	2916	221	25.376	9.14
GhSOC1-2D	660	5145	219	25.042	9.02
GhSOC1-3A	666	4382	221	25.713	9.01
GhSOC1-3D	651	4136	216	24.947	8.61

## Sheet: Table 5
Table 5 Amino acid identity identity between Arabidopsis and cotton
Amino acid identity (%)
		Arabidopsis	G.arboreum			G.raimondii
		AtSOC1	GaSOC1-1	GaSOC1-2	GaSOC1-3	GrSOC1-1	GrSOC1-2	GrSOC1-3
G.arboreum	GaSOC1-1	58.14
	GaSOC1-2	65.47	54.05
	GaSOC1-3	66.22	52.91	72.77
G.raimondii	GrSOC1-1	57.21	95.96
	GrSOC1-2	65.47		98.17		53.6
	GrSOC1-3	67.73			94.57	54.59	75
G. hirsutum	GhSOC1-1A	58.14	100
	GhSOC1-1D	57.21				98.99
	GhSOC1-2A	63.68		99.1
	GhSOC1-2D	65.02					99.54
	GhSOC1-3A	65.77			99.55
	GhSOC1-3D	67.73						98.61
G. barbadense	GbSOC1-1A	57.67	99.49
	GbSOC1-1D	57.21				99.49
	GbSOC1-2A	63.68		99.1
	GbSOC1-2D	57.01					98.64
	GbSOC1-3A	65.77			99.55
	GbSOC1-3D	67.73						99.07
Note：Orange indicates the identity between Arabidopsis and cotton;
Yellow indicates identity between G.arboreum and G.raimondii
Green indicates identity among G.arboreum and G. hirsutum and G. barbadense
Blue indicates identity among G.raimondii and G. hirsutum and G. barbadense
Red indicates identity in G.arboreum
Purple indicates identity in G.raimondii
Amino acid identity (%)
		G. hirsutum
		GhSOC1-1A	GhSOC1-2A	GhSOC1-3A	GhSOC1-1D	GhSOC1-2D	GhSOC1-3D
G. hirsutum	GhSOC1-1A
	GhSOC1-2A	54.5
	GhSOC1-3A	53.81	71.68
	GhSOC1-1D	96.97
	GhSOC1-2D		96.83		53.15
	GhSOC1-3D			94.57	54.59	74.55
